# Supplementary material for: Change Your Diet: How CO2 , Plant Phenology and Genotype Alter Grapevine Quality and Affect Performance and Larval Transcriptome of an Insect Herbivore
Source: Mol Ecol. 2025 Jan 9;34(17):e17636. doi: 10.1111/mec.17636 (PMC12376960; doi:10.1111/mec.17636)
Supplement: Supplementary file 2 — Data S2. [file MEC-34-e17636-s001.xlsx]

## Sheet: Tab S7_PCA loadings
Table S7: Loadings of PCA presented in figure 1A-C, regarding host plant quality parameters of the reproductive organs of grapevine cultivated in the VineyardFACE, depending on the atmospheric CO2 concentration, the cultivar, the plant phenology, and herbivory.
	Table S7 A: loadings of PCA in figure 1 A					Table S7 B: loadings of PCA in figure 1 B					Table S7 C: loadings of PCA in figure 1 C
	CO2, ambient/elevated					cultivar, Riesling/ Cabernet Sauvignon					plant phenology, flowers/véraison berries
	PC1	PC2				PC1	PC2				PC1	PC2
Thr	-0.046113	-0.045411			Thr	-0.046113	-0.045411			Thr	-0.046113	-0.045411
Val	-0.17363	-0.087691			Val	-0.17363	-0.087691			Val	-0.17363	-0.087691
Ile	-0.12101	-0.21446			Ile	-0.12101	-0.21446			Ile	-0.12101	-0.21446
Leu	-0.13766	-0.21885			Leu	-0.13766	-0.21885			Leu	-0.13766	-0.21885
Tyr	-0.041237	-0.30546			Tyr	-0.041237	-0.30546			Tyr	-0.041237	-0.30546
Phe	-0.042693	-0.25596			Phe	-0.042693	-0.25596			Phe	-0.042693	-0.25596
Lys	-0.18534	-0.0097475			Lys	-0.18534	-0.0097475			Lys	-0.18534	-0.0097475
Met	-0.094586	-0.21079			Met	-0.094586	-0.21079			Met	-0.094586	-0.21079
His	-0.11062	-0.25904			His	-0.11062	-0.25904			His	-0.11062	-0.25904
Trp	-0.099174	-0.19879			Trp	-0.099174	-0.19879			Trp	-0.099174	-0.19879
Arg	0.097496	-0.22301			Arg	0.097496	-0.22301			Arg	0.097496	-0.22301
Pro	-0.1219	-0.17401			Pro	-0.1219	-0.17401			Pro	-0.1219	-0.17401
Sucrose	-0.19019	0.043569			Sucrose	-0.19019	0.043569			Sucrose	-0.19019	0.043569
Glucose	0.19464	-0.037223			Glucose	0.19464	-0.037223			Glucose	0.19464	-0.037223
Fructose	0.19407	-0.031348			Fructose	0.19407	-0.031348			Fructose	0.19407	-0.031348
Galloyl hexose	0.048718	-0.24156			Galloyl hexose	0.048718	-0.24156			Galloyl hexose	0.048718	-0.24156
Caff.tar.acid	-0.17627	0.030664			Caff.tar.acid	-0.17627	0.030664			Caff.tar.acid	-0.17627	0.030664
Coum.glucose_cis-caff.tar.acid	-0.11744	-0.032842			Coum.glucose_cis-caff.tar.acid	-0.11744	-0.032842			Coum.glucose_cis-caff.tar.acid	-0.11744	-0.032842
p-coum. tar. acid	-0.18757	-0.011135			p-coum. tar. acid	-0.18757	-0.011135			p-coum. tar. acid	-0.18757	-0.011135
fer.tar.acid	-0.15804	0.18021			fer.tar.acid	-0.15804	0.18021			fer.tar.acid	-0.15804	0.18021
Naringenin chalcone	-0.15555	-0.036786			Naringenin chalcone	-0.15555	-0.036786			Naringenin chalcone	-0.15555	-0.036786
(Epi)gallo-catechin	-0.022592	-0.24012			(Epi)gallo-catechin	-0.022592	-0.24012			(Epi)gallo-catechin	-0.022592	-0.24012
Catechin	-0.048363	-0.23406			Catechin	-0.048363	-0.23406			Catechin	-0.048363	-0.23406
Epi-catechin	0.060487	-0.25453			Epi-catechin	0.060487	-0.25453			Epi-catechin	0.060487	-0.25453
(Epi)cate-chin gallate	-0.01704	-0.25655			(Epi)cate-chin gallate	-0.01704	-0.25655			(Epi)cate-chin gallate	-0.01704	-0.25655
Procyanidin B1	-0.17073	-0.14826			PC B1	-0.17073	-0.14826			PC B1	-0.17073	-0.14826
Procyanidin B2	-0.12069	-0.062316			PC B2	-0.12069	-0.062316			PC B2	-0.12069	-0.062316
Procyanidin C1	-0.18086	-0.058387			PC C1	-0.18086	-0.058387			PC C1	-0.18086	-0.058387
Procyanidin dimer gallate	-0.14073	-0.074483			PC dimer gallate	-0.14073	-0.074483			PC dimer gallate	-0.14073	-0.074483
Q3R	-0.18079	0.10435			Q3R	-0.18079	0.10435			Q3R	-0.18079	0.10435
Q3Gal	-0.19266	0.0064546			Q3Gal	-0.19266	0.0064546			Q3Gal	-0.19266	0.0064546
Q3Glc	-0.18002	-0.08223			Q3Glc	-0.18002	-0.08223			Q3Glc	-0.18002	-0.08223
Q3Glucuro	-0.1933	0.076618			Q3Glucuro	-0.1933	0.076618			Q3Glucuro	-0.1933	0.076618
Q3MH_K3R_K3Gal	-0.16617	0.12844			Q3MH_K3R_K3Gal	-0.16617	0.12844			Q3MH_K3R_K3Gal	-0.16617	0.12844
K3Glc	-0.17088	0.11706			K3Glc	-0.17088	0.11706			K3Glc	-0.17088	0.11706
K3Glucuro	-0.1646	0.13026			K3Glucuro	-0.1646	0.13026			K3Glucuro	-0.1646	0.13026
TCaff Sp	-0.18793	0.075489			TCaff Sp	-0.18793	0.075489			TCaff Sp	-0.18793	0.075489
DCaff CoumSp1	-0.19366	0.079146			DCaff CoumSp1	-0.19366	0.079146			DCaff CoumSp1	-0.19366	0.079146
DCaff CoumSp2	-0.18946	0.090776			DCaff CoumSp2	-0.18946	0.090776			DCaff CoumSp2	-0.18946	0.090776
DCaffFerSp	-0.1824	0.0062353			DCaffFerSp	-0.1824	0.0062353			DCaffFerSp	-0.1824	0.0062353
CaffCoumSp1	-0.17758	0.10901			CaffCoumSp1	-0.17758	0.10901			CaffCoumSp1	-0.17758	0.10901
CaffCoumSp2	-0.18176	0.098483			CaffCoumSp2	-0.18176	0.098483			CaffCoumSp2	-0.18176	0.098483
CaffCoumFerSp	-0.14163	-0.056022			CaffCoumFerSp	-0.14163	-0.056022			CaffCoumFerSp	-0.14163	-0.056022
TCoumSp	-0.17824	0.099767			TCoumSp	-0.17824	0.099767			TCoumSp	-0.17824	0.099767
DCoumFerSp	-0.11256	-0.065404			DCoumFerSp	-0.11256	-0.065404			DCoumFerSp	-0.11256	-0.065404
Arg: arginine, Pro: proline, Trp: tryptophan, Leu: leucine, Lys: lysine, His: histidine, Met: methionine, Phe: phenylalanine, Thr: threonine, Val: valine, Tyr: tyrosine, Ile: isoleucine, caff. : caffeoyl, coum.: coumaroyl, ferul.: feruloyl, gall.: galloyl, tart.: tartaric, Q3R: quercetin-3-O-rutinoside, Q3Gal: quercetin-3-O-galactoside, Q3Glc: quercetin-3-O-glucoside, Q3Glucuro: quercetin-3-O-glu…

## Sheet: Tab S12_A_GLM_AA+Sugars
Table S12 A: Details of the statistical evaluation of the concentrations of amino acids and sugars in grapevine reproductive organs as influenced by CO2 concentration (ambient: 409 ppm, elevated: 485 ppm), cultivar (‘Riesling’, ‘Cabernet Sauvignon’), and plant phenological stage (inflorescences, véraison).
GLM
family=Gamma
link=inverse
	CO2, cultivar, plant phenology									CO2, cultivar, herbivory
		Df	Deviance	Resid. Df	Resid. Dev	F	Pr(>F)				Df	Deviance	Resid. Df	Resid. Dev	F	Pr(>F)
Threonine	NULL			23	4.7083					NULL	23	4.9377
	CO2	1	0.41948	22	4.2889	3.0945	0.097662			herbivory	1	0.24998	22	4.6878	1.5014	0.238183
	cultivar	1	0.00189	21	4.287	0.014	0.907399			CO2	1	0.17264	21	4.5151	1.0369	0.323695
	plant_phenology	1	0.19027	20	4.0967	1.4036	0.25342			cultivar	1	1.661	20	2.8541	9.9762	0.006085
	CO2*cultivar	1	0.14979	19	3.9469	1.105	0.30878			herbivory*CO2	1	0.0724	19	2.7817	0.4348	0.519003
	CO2*plant_phenology	1	0.00584	18	3.9411	0.0431	0.838236			herbivory*cultivar	1	0.01319	18	2.7685	0.0792	0.781953
	cultivar*plant_phenology	1	1.51196	17	2.4291	11.1539	0.004156			CO2*cultivar	1	0.00275	17	2.7658	0.0165	0.899344
	CO2*cultivar*plant_phenology	1	0.14094	16	2.2882	1.0398	0.32305			herbivory*CO2*cultivar	1	0.00021	16	2.7656	0.0013	0.971838
Valine	NULL			23	14.4842					NULL	23	3.5033
	CO2	1	0.3925	22	14.0918	3.4063	0.083536			herbivory	1	0.5413	22	2.962	5.2502	0.03585
	cultivar	1	1.0867	21	13.0051	9.4319	0.007308			CO2	1	0.27924	21	2.6828	2.7084	0.11932
	plant_phenology	1	10.4538	20	2.5513	90.7338	5.38e-08			cultivar	1	0.82405	20	1.8587	7.9926	0.01214
	CO2*cultivar	1	0.2224	19	2.3289	1.9301	0.183782			herbivory*CO2	1	0.02499	19	1.8337	0.2424	0.62918
	CO2*plant_phenology	1	0.0799	18	2.249	0.6934	0.417264			herbivory*cultivar	1	0.12441	18	1.7093	1.2066	0.28825
	cultivar*plant_phenology	1	0.3808	17	1.8683	3.305	0.087841			CO2*cultivar	1	0.00054	17	1.7088	0.0053	0.943
	CO2*cultivar*plant_phenology	1	0.0237	16	1.8446	0.2057	0.656285			herbivory*CO2*cultivar	1	0.00138	16	1.7074	0.0134	0.90924
Isoleucine	NULL			23	4.1909					NULL	23	2.5706
	CO2	1	0.44638	22	3.7445	5.1325	0.037713			herbivory	1	0.07412	22	2.4964	1.0405	0.322886
	cultivar	1	1.01981	21	2.7247	11.7259	0.003477			CO2	1	0.21863	21	2.2778	3.069	0.09894
	plant_phenology	1	0.87909	20	1.8456	10.1079	0.005826			cultivar	1	0.97264	20	1.3052	13.6533	0.001963
	CO2*cultivar	1	0.23912	19	1.6065	2.7494	0.116763			herbivory*CO2	1	0.04676	19	1.2584	0.6564	0.429711
	CO2*plant_phenology	1	0.01053	18	1.5959	0.1211	0.732404			herbivory*cultivar	1	0.10795	18	1.1505	1.5154	0.236108
	cultivar*plant_phenology	1	0.17059	17	1.4253	1.9614	0.180457			CO2*cultivar	1	0.00306	17	1.1474	0.0429	0.838489
	CO2*cultivar*plant_phenology	1	0.06093	16	1.3644	0.7006	0.414924			herbivory*CO2*cultivar	1	0.00057	16	1.1468	0.0081	0.929544
Leucine	NULL			23	7.8293					NULL	23	7.414
	CO2	1	0.33962	22	7.4897	4.3816	0.0526158			herbivory	1	0.1265	22	7.2875	1.8366	0.19417
	cultivar	1	2.01945	21	5.4703	26.054	0.0001061			CO2	1	0.1132	21	7.1744	1.643	0.21818
	plant_phenology	1	1.85011	20	3.6202	23.8694	0.0001649			cultivar	1	5.7704	20	1.404	83.7776	9.273e-08
	CO2*cultivar	1	0.35972	19	3.2604	4.641	0.0468036			herbivory*CO2	1	0.0118	19	1.3922	0.1712	0.68458
	CO2*plant_phenology	1	0.00022	18	3.2602	0.0029	0.957872			herbivory*cultivar	1	0.2433	18	1.1489	3.5316	0.07855
	cultivar*plant_phenology	1	2.04108	17	1.2191	26.3332	0.0001005			CO2*cultivar	1	0.0151	17	1.1339	0.2185	0.64648
	CO2*cultivar*plant_phenology	1	0.00011	16	1.219	0.0014	0.970917			herbivory*CO2*cultivar	1	0.0241	16	1.1098	0.3501	0.56232
Tyrosine	NULL			23	9.7694					NULL	23	9.8566
	CO2	1	0.5845	22	9.1849	4.5435	0.0489			herbivory	1	0.0786	22	9.778	0.4006	0.5357
	cultivar	1	5.7172	21	3.4677	44.4399	5.419e-06			CO2	1	0.2145	21	9.5635	1.093	0.3113
	plant_phenology	1	0.0106	20	3.457	0.0826	0.7775			cultivar	1	5.2781	20	4.2854	26.8958	9.009e-05
	CO2*cultivar	1	0.742	19	2.715	5.7679	0.02882			herbivory*CO2	1	0.1259	19	4.1595	0.6414	0.4349
	CO2*plant_phenology	1	0.0056	18	2.7094	0.0436	0.8373			herbivory*cultivar	1	0.3287	18	3.8308	1.6749	0.214
	cultivar*plant_phenology	1	0.1798	17	2.5295	1.398	0.25434			CO2*cultivar	1	0.0086	17	3.8222	0.0439	0.8367
	CO2*cultivar*plant_phenology	1	0.0748	16	2.4547	0.5813	0.45689			herbivory*CO2*cultivar	1	0.1249	16	3.6974	0.6364	0.4367
Phenylalanine	NULL			23	3.2779					NULL	23	4.0803
	CO2	1	0.24772	22	3.0302	2.3131	0.1478			herbivory	1	0.14538	22	3.9349	1.1944	0.29063
	cultivar	1	0.56025	21	2.47	5.2313	0.03614			CO2	1	0.45874	21	3.4762	3.7687	0.07004
	plant_phenology	1	0.00565	20	2.4643	0.0528	0.82121			cultivar	1	1.19594	20	2.2802	9.8252	0.0064
	CO2*cultivar	1	0.15248	19	2.3118	1.4238	0.25018			herbivory*CO2	1	0.00066	19	2.2796	0.0054	0.94213
	CO2*plant_phenology	1	0.00968	18	2.3022	0.0904	0.7676			herbivory*cultivar	1	0.19223	18	2.0873	1.5793	0.2269
	cultivar*plant_phenology	1	0.54153	17	1.7606	5.0565	0.03898			CO2*cultivar	1	0.06291	17	2.0244	0.5168	0.48256
	CO2*cultivar*plant_phenology	1	0.00345	16	1.7572	0.0322	0.85984			herbivory*CO2*cultivar	1	0.03999	16	1.9844	0.3286	0.57448
Lysine	NULL			23	25.378					NULL	23	2.6791
	CO2	1	0.6444	22	24.7336	9.1523	0.008044			herbivory	1	0.65606	22	2.023	8.2304	0.01114
	cultivar	1	0.002	21	24.7316	0.0283	0.868559			CO2	1	0.16446	21	1.8586	2.0632	0.17016
	plant_phenology	1	23.0838	20	1.6478	327.873	4.406e-12			cultivar	1	0.43793	20	1.4206	5.494	0.03232
	CO2*cultivar	1	0.1469	19	1.501	2.086	0.167953			herbivory*CO2	1	0.05439	19	1.3662	0.6824	0.42092
	CO2*plant_phenology	1	0.1233	18	1.3777	1.7516	0.204273			herbivory*cultivar	1	0.02534	18	1.3409	0.3179	0.58068
	cultivar*plant_phenology	1	0.2709	17	1.1067	3.8481	0.067441			CO2*cultivar	1	0.00021	17	1.3407	0.0027	0.95938
	CO2*cultivar*plant_phenology	1	0.0231	16	1.0836	0.3279	0.574842			herbivory*CO2*cultivar	1	0.05172	16	1.289	0.6488	0.43234
Tryptophane	NULL			23	5.7748					NULL	23	2.423
	CO2	1	0.2859	22	5.4889	3.1521	0.09485			herbivory	1	0.43001	22	1.993	5.987	0.02634
	cultivar	1	2.72345	21	2.7655	30.0263	5.043e-05			CO2	1	0.34111	21	1.6519	4.7492	0.0446
	plant_phenology	1	0.88379	20	1.8817	9.7439	0.006577			cultivar	1	0.1927	20	1.4592	2.6829	0.12094
	CO2*cultivar	1	0.18317	19	1.6985	2.0195	0.174489			herbivory*CO2	1	0.10032	19	1.3588	1.3967	0.25454
	CO2*plant_phenology	1	0.11517	18	1.5833	1.2697	0.276438			herbivory*cultivar	1	0.21594	18	1.1429	3.0065	0.10216
	cultivar*plant_phenology	1	0.13784	17	1.4455	1.5197	0.235477			CO2*cultivar	1	0.00744	17	1.1355	0.1035	0.75179
	CO2*cultivar*plant_phenology	1	0.0329	16	1.4126	0.3628	0.555416			herbivory*CO2*cultivar	1	0.00236	16	1.1331	0.0329	0.85829
Arginine	NULL			23	11.1166					NULL	23	9.3285
	CO2	1	0.4594	22	10.6572	2.2937	0.149402			herbivory	1	1.59115	22	7.7373	5.0787	0.0386
	cultivar	1	2.3694	21	8.2878	11.8309	0.0033666			CO2	1	0.27656	21	7.4608	0.8827	0.36142
	plant_phenology	1	3.4507	20	4.8371	17.2299	0.0007519			cultivar	1	1.07715	20	6.3836	3.4381	0.08224
	CO2*cultivar	1	0.4409	19	4.3963	2.2015	0.157312			herbivory*CO2	1	0.06173	19	6.3219	0.197	0.66308
	CO2*plant_phenology	1	0.028	18	4.3682	0.1399	0.713264			herbivory*cultivar	1	0.32805	18	5.9938	1.0471	0.3214
	cultivar*plant_phenology	1	0.4601	17	3.9082	2.2972	0.149109			CO2*cultivar	1	0.09657	17	5.8972	0.3082	0.58644
	CO2*cultivar*plant_phenology	1	0.0798	16	3.8284	0.3983	0.536867			herbivory*CO2*cultivar	1	0.12421	16	5.773	0.3965	0.53781
Proline	NULL			23	9.0087					NULL	23	10.7435
	CO2	1	0.2075	22	8.8012	0.8711	0.36452			herbivory	1	1.1199	22	9.6235	4.6013	0.0476421
	cultivar	1	0.83518	21	7.966	3.5062	0.07953			CO2	1	0.0002	21	9.6233	0.0009	0.976959
	plant_phenology	1	1.38399	20	6.582	5.8102	0.02832			cultivar	1	4.7518	20	4.8716	19.523	0.0004304
	CO2*cultivar	1	0.48466	19	6.0973	2.0347	0.17297			herbivory*CO2	1	0.0092	19	4.8623	0.0379	0.8481
	CO2*plant_phenology	1	0.16341	18	5.9339	0.686	0.41971			herbivory*cultivar	1	0.2415	18	4.6208	0.9923	0.334019
	cultivar*plant_phenology	1	1.63573	17	4.2982	6.867	0.01855			CO2*cultivar	1	0.0914	17	4.5294	0.3755	0.548619
	CO2*cultivar*plant_phenology	1	0.06544	16	4.2327	0.2747	0.60735			herbivory*CO2*cultivar	1	0.1214	16	4.408	0.4989	0.490143
Methionine	NULL			23	5.7338					NULL	23	3.5482
	CO2	1	0.78442	22	4.9494	7.4993	0.014575			herbivory	1	0.33774	22	3.2105	3.7703	0.06999
	cultivar	1	0.81355	21	4.1358	7.7778	0.01314			CO2	1	0.15422	21	3.0563	1.7216	0.208
	plant_phenology	1	0.65791	20	3.4779	6.2898	0.023298			cultivar	1	0.33301	20	2.7233	3.7175	0.07178
	CO2*cultivar	1	1.33732	19	2.1406	12.7852	0.002526			herbivory*CO2	1	0.00654	19	2.7167	0.073	0.79044
	CO2*plant_phenology	1	0.09076	18	2.0498	0.8677	0.365443			herbivory*cultivar	1	0.45908	18	2.2576	5.1249	0.03784
	cultivar*plant_phenology	1	0.09464	17	1.9552	0.9048	0.355638			CO2*cultivar	1	0.35313	17	1.9045	3.9422	0.0645
	CO2*cultivar*plant_phenology	1	0.09995	16	1.8552	0.9556	0.34285			herbivory*CO2*cultivar	1	0.48143	16	1.4231	5.3745	0.034
Histidine	NULL			23	5.2248					NULL	23	5.0619
	CO2	1	0.28319	22	4.9416	3.0949	0.097642			herbivory	1	0.59697	22	4.465	5.824	0.028163
	cultivar	1	2.05327	21	2.8883	22.4399	0.0002232			CO2	1	0.05331	21	4.4117	0.5201	0.481208
	plant_phenology	1	0.63833	20	2.25	6.9762	0.0177838			cultivar	1	2.15643	20	2.2552	21.0379	0.000304
	CO2*cultivar	1	0.27722	19	1.9728	3.0297	0.100944			herbivory*CO2	1	0.03721	19	2.218	0.363	0.555265
	CO2*plant_phenology	1	0.00163	18	1.9711	0.0178	0.895516			herbivory*cultivar	1	0.46894	18	1.7491	4.5749	0.04821
	cultivar*plant_phenology	1	0.50989	17	1.4613	5.5725	0.0312721			CO2*cultivar	1	0.00739	17	1.7417	0.0721	0.791677
	CO2*cultivar*plant_phenology	1	0.01903	16	1.4422	0.2079	0.654525			herbivory*CO2*cultivar	1	0.15089	16	1.5908	1.472	0.242633
Alanine	NULL			23	4.5015					NULL			23	2.8577
	CO2	1	0.3132	22	4.1883	2.7463	0.116955			herbivory	1	0.90217	22	1.9556	8.8969	0.00879
	cultivar	1	0.33325	21	3.8551	2.9222	0.10669			CO2	1	0.06943	21	1.8861	0.6847	0.42014
	plant_phenology	1	1.75244	20	2.1026	15.3664	0.001221			cultivar	1	0.10219	20	1.7839	1.0078	0.33038
	CO2*cultivar	1	0.21054	19	1.8921	1.8462	0.193077			herbivory*CO2	1	0.08797	19	1.696	0.8676	0.36547
	CO2*plant_phenology	1	0.01425	18	1.8778	0.125	0.728341			herbivory*cultivar	1	0.05266	18	1.6433	0.5193	0.48154
	cultivar*plant_phenology	1	0.0098	17	1.868	0.086	0.773138			CO2*cultivar	1	0.02056	17	1.6228	0.2027	0.65857
	CO2*cultivar*plant_phenology	1	0.02069	16	1.8473	0.1814	0.675824			herbivory*CO2*cultivar	1	0.00099	16	1.6218	0.0097	0.92263
Glycine	NULL			23	5.3136					NULL			23	1.4679
	CO2	1	0.3332	22	4.9804	6.2882	0.023314			herbivory	1	0.019082	22	1.4488	0.2534	0.6216
	cultivar	1	0.71072	21	4.2697	13.4127	0.002103			CO2	1	0.090458	21	1.3584	1.2011	0.2893
	plant_phenology	1	2.90622	20	1.3635	54.8462	1.487e-06			cultivar	1	0.049668	20	1.3087	0.6595	0.4287
	CO2*cultivar	1	0.14939	19	1.2141	2.8193	0.112555			herbivory*CO2	1	0.009534	19	1.2992	0.1266	0.7266
	CO2*plant_phenology	1	0.02043	18	1.1936	0.3855	0.543412			herbivory*cultivar	1	0.048531	18	1.2506	0.6444	0.4339
	cultivar*plant_phenology	1	0.20408	17	0.9896	3.8514	0.067335			CO2*cultivar	1	0.014621	17	1.236	0.1941	0.6654
	CO2*cultivar*plant_phenology	1	0.12521	16	0.8644	2.3629	0.14379			herbivory*CO2*cultivar	1	3.6e-05	16	1.236	0.0005	0.9828
Serine	NULL			23	14.5525					NULL			23	4.0206
	CO2	1	0.4083	22	14.1442	3.9518	0.06421			herbivory	1	0.90789	22	3.1127	6.9608	0.01789
	cultivar	1	0.539	21	13.6052	5.2164	0.03637			CO2	1	0.06038	21	3.0523	0.463	0.50597
	plant_phenology	1	10.8336	20	2.7716	104.847	1.974e-08			cultivar	1	0.86525	20	2.1871	6.6338	0.02032
	CO2*cultivar	1	0.2613	19	2.5103	2.5289	0.13134			herbivory*CO2	1	0.05568	19	2.1314	0.4269	0.52278
	CO2*plant_phenology	1	0.0316	18	2.4787	0.3055	0.58808			herbivory*cultivar	1	0.0313	18	2.1001	0.24	0.63088
	cultivar*plant_phenology	1	0.7524	17	1.7264	7.2813	0.01582			CO2*cultivar	1	0.00453	17	2.0956	0.0347	0.85449
	CO2*cultivar*plant_phenology	1	0.0144	16	1.712	0.139	0.71418			herbivory*CO2*cultivar	1	0.00453	16	2.091	0.0347	0.85448
Sucrose	NULL			11	0.51813					NA
	CO2	1	0.047306	10	0.47083	1.113	0.3223			NA
	cultivar	1	0.000256	9	0.47057	0.006	0.94			NA
	CO2*cultivar	1	0.067826	8	0.40274	1.5958	0.2421			NA
Glucose	NULL			23	36.851					NULL			23	0.54443
	CO2	1	0.001	22	36.85	0.0721	0.79176			CO2	1	0.004129	22	0.5403	0.1603	0.69418
	cultivar	1	0.105	21	36.744	7.9336	0.01241			cultivar	1	0.106596	21	0.4337	4.1379	0.05886
	plant_phenology	1	36.447	20	0.297	2749.57	< 2e-16			herbivory	1	0.000153	20	0.43355	0.0059	0.93957
	CO2*cultivar	1	0	19	0.297	0.0221	0.88375			CO2*cultivar	1	0.001522	19	0.43203	0.0591	0.81103
	CO2*plant_phenology	1	0	18	0.297	0.0094	0.92396			CO2*herbivory	1	0.009105	18	0.42292	0.3534	0.56049
	cultivar*plant_phenology	1	0.082	17	0.214	6.2125	0.02403			cultivar*herbivory	1	3.6e-05	17	0.42289	0.0014	0.97062
	CO2*cultivar*plant_phenology	1	0.011	16	0.204	0.7977	0.38503			CO2*cultivar*herbivory	1	0.005163	16	0.41772	0.2004	0.66039
Fructose	NULL			23	41.174					NULL			23	0.73695
	CO2	1	0	22	41.174	0.0031	0.95651			CO2	1	0.006448	22	0.7305	0.1955	0.6643
	cultivar	1	0.174	21	41	10.8101	0.0046363			cultivar	1	0.155673	21	0.57483	4.7198	0.04519
	plant_phenology	1	40.353	20	0.647	2504.66	< 2.2e-16			herbivory	1	0.017063	20	0.55777	0.5173	0.48236
	CO2*cultivar	1	0.002	19	0.645	0.0955	0.761339			CO2*cultivar	1	0.000644	19	0.55712	0.0195	0.89065
	CO2*plant_phenology	1	0.015	18	0.63	0.958	0.342254			CO2*herbivory	1	0.008405	18	0.54872	0.2548	0.62059
	cultivar*plant_phenology	1	0.382	17	0.248	23.7029	0.0001708			cultivar*herbivory	1	0.000103	17	0.54861	0.0031	0.95622
	CO2*cultivar*plant_phenology	1	0.002	16	0.247	0.1003	0.755561			CO2*cultivar*herbivory	1	0.006808	16	0.54181	0.2064	0.6557

## Sheet: Tab S12_B_post hoc_AA+Sugars
Table S12 B: Details of the statistical evaluation of the concentrations of amino acids and sugars in grapevine reproductive organs as influenced by CO2 concentration (ambient: 409 ppm, elevated: 485 ppm), cultivar (‘Riesling’, ‘Cabernet Sauvignon’), and plant phenological stage (inflorescences, véraison).
Simultaneous Tests for General Linear Hypotheses									ja = with herbivory
Multiple Comparisons of Means: Tukey Contrasts									nein = without herbivory
	CO2, cultivar, plant phenology								CO2, cultivar, herbivory
Threonine		Estimate	Std. Error	z value	Pr(>|z|)			Methionine	Estimate	Std. Error	z	value	Pr(>|z|)
	InflorescenseR - InflorescenseCS == 0	0.005452	0.002456	2.22	0.114				aCSnein - aCSja == 0	-0.0201584	0.048709	-0.414	0.9999
	VeraisonCS - InflorescenseCS == 0	0.008897	0.002893	3.076	0.0106				aRja - aCSja == 0	0.0179196	0.0533443	0.336	0.99997
	VeraisonR - InflorescenseCS == 0	0.001534	0.001996	0.769	0.8651				aRnein - aCSja == 0	0.332859	0.100388	3.316	0.01874
	VeraisonCS - InflorescenseR == 0	0.003445	0.003323	1.037	0.7219				eCSja - aCSja == 0	-0.0192492	0.0488145	-0.394	0.99992
	VeraisonR - InflorescenseR == 0	-0.003918	0.00258	-1.518	0.4185				eCSnein - aCSja == 0	0.0121739	0.0526183	0.231	1
	VeraisonR - VeraisonCS == 0	-0.007363	0.002999	-2.455	0.0647				eRja - aCSja == 0	-0.0239386	0.0482735	-0.496	0.99965
									eRnein - aCSja == 0	0.0409158	0.0563314	0.726	0.99588
Leucine		Estimate	Std. Error	z value	Pr(>|z|)				aRja - aCSnein == 0	0.038078	0.0510487	0.746	0.99513
	aR - aCS == 0	0.031242	0.013243	2.359	0.0802				aRnein - aCSnein == 0	0.353017	0.0991875	3.559	0.00814
	eCS - aCS == 0	-0.00289	0.007355	-0.393	0.9785				eCSja - aCSnein == 0	0.0009092	0.0462948	0.02	1
	eR - aCS == 0	0.01	0.009372	1.067	0.6999				eCSnein - aCSnein == 0	0.0323323	0.0502896	0.643	0.99809
	eCS - aR == 0	-0.034132	0.013003	-2.625	0.0401				eRja - aCSnein == 0	-0.0037802	0.045724	-0.083	1
	eR - aR == 0	-0.021242	0.014241	-1.492	0.4301				eRnein - aCSnein == 0	0.0610742	0.0541626	1.128	0.94714
	eR - eCS == 0	0.012889	0.00903	1.427	0.4697				aRnein - aRja == 0	0.314939	0.101544	3.102	0.03733
									eCSja - aRja == 0	-0.0371688	0.0511493	-0.727	0.99587
		Estimate	Std. Error	z value	Pr(>|z|)				eCSnein - aRja == 0	-0.0057458	0.0547913	-0.105	1
	InflorescenseR - InflorescenseCS == 0	0.0079273	0.004345	1.824	0.241				eRja - aRja == 0	-0.0418583	0.0506333	-0.827	0.99088
	VeraisonCS - InflorescenseCS == 0	0.0078202	0.0043347	1.804	0.25				eRnein - aRja == 0	0.0229962	0.0583663	0.394	0.99992
	VeraisonR - InflorescenseCS == 0	0.0704204	0.0112944	6.235	<0.001				eCSja - aRnein == 0	-0.352108	0.0992393	-3.548	0.00858
	VeraisonCS - InflorescenseR == 0	-0.0001071	0.0049555	-0.022	1				eCSnein - aRnein == 0	-0.320685	0.101165	-3.17	0.03066
	VeraisonR - InflorescenseR == 0	0.0624931	0.0115469	5.412	<0.001				eRja - aRnein == 0	-0.356797	0.0989743	-3.605	0.00707
	VeraisonR - VeraisonCS == 0	0.0626002	0.011543	5.423	<0.001				eRnein - aRnein == 0	-0.291943	0.103145	-2.83	0.08128
									eCSnein - eCSja == 0	0.0314231	0.0503917	0.624	0.99843
Tyrosine		Estimate	Std. Error	z value	Pr(>|z|)				eRja - eCSja == 0	-0.0046894	0.0458364	-0.102	1
	aR - aCS == 0	0.093937	0.019327	4.86	< 0.001				eRnein - eCSja == 0	0.0601651	0.0542575	1.109	0.95157
	eCS - aCS == 0	-0.007143	0.006887	-1.037	0.70765				eRja - eCSnein == 0	-0.0361125	0.0498679	-0.724	0.99595
	eR - aCS == 0	0.033794	0.011432	2.956	0.01413				eRnein - eCSnein == 0	0.028742	0.0577036	0.498	0.99964
	eCS - aR == 0	-0.10108	0.019073	-5.3	< 0.001				eRnein - eRja == 0	0.0648545	0.0537713	1.206	0.92525
	eR - aR == 0	-0.060142	0.021143	-2.845	0.01977
	eR - eCS == 0	0.040938	0.010998	3.722	0.00108			Histidine	jaR - jaCS == 0	0.004146	0.001618	2.562	0.0471
									neinCS - jaCS == 0	0.001477	0.001354	1.091	0.6834
Phenylalanine		Estimate	Std. Error	z value	Pr(>|z|)				neinR - jaCS == 0	0.012495	0.002539	4.92	<0.001
	InflorescenseR - InflorescenseCS == 0	0.001435	0.008935	0.161	0.9985				neinCS - jaR == 0	-0.00267	0.001721	-1.551	0.3926
	VeraisonCS - InflorescenseCS == 0	-0.009148	0.008004	-1.143	0.6582				neinR - jaR == 0	0.008349	0.002753	3.033	0.0116
	VeraisonR - InflorescenseCS == 0	0.023165	0.011142	2.079	0.1564				neinR - neinCS == 0	0.011018	0.002606	4.228	<0.001
	VeraisonCS - InflorescenseR == 0	-0.010583	0.00815	-1.298	0.5586
	VeraisonR - InflorescenseR == 0	0.02173	0.011247	1.932	0.2105
	VeraisonR - VeraisonCS == 0	0.032313	0.010523	3.071	0.0108
Methionine		Estimate	Std. Error	z value	Pr(>|z|)
	aR - aCS == 0	0.250455	0.069751	3.591	0.00154
	eCS - aCS == 0	-0.009745	0.037462	-0.26	0.9935
	eR - aCS == 0	0.001927	0.038669	0.05	0.99995
	eCS - aR == 0	-0.2602	0.069202	-3.76	< 0.001
	eR - aR == 0	-0.248528	0.069862	-3.557	0.00208
	eR - eCS == 0	0.011672	0.03767	0.31	0.98913
Histidine		Estimate	Std. Error	z value	Pr(>|z|)
	InflorescenseR - InflorescenseCS == 0	0.003784	0.001533	2.468	0.06027
	VeraisonCS - InflorescenseCS == 0	0.001583	0.00132	1.2	0.61377
	VeraisonR - InflorescenseCS == 0	0.012602	0.002487	5.068	< 0.001
	VeraisonCS - InflorescenseR == 0	-0.002201	0.001644	-1.339	0.52381
	VeraisonR - InflorescenseR == 0	0.008817	0.002673	3.299	0.00489
	VeraisonR - VeraisonCS == 0	0.011018	0.002556	4.31	< 0.001
Proline		Estimate	Std. Error	z value	Pr(>|z|)
	InflorescenseR - InflorescenseCS == 0	0.000127	0.0006103	0.208	0.99658
	VeraisonCS - InflorescenseCS == 0	0.0003726	0.0006437	0.579	0.93439
	VeraisonR - InflorescenseCS == 0	0.0046517	0.0013391	3.474	0.00256
	VeraisonCS - InflorescenseR == 0	0.0002456	0.0006591	0.373	0.98112
	VeraisonR - InflorescenseR == 0	0.0045247	0.0013466	3.36	0.0036
	VeraisonR - VeraisonCS == 0	0.0042791	0.001362	3.142	0.00797
Serine		emmean	SE	df	lower.CL	upper.CL	.group
	CS_Inflorescense	0.00333	0.000436	20	0.00242	0.00424	a
	R_Inflorescense	0.00536	0.000702	20	0.0039	0.00682	a
	R_Veraison	0.01413	0.001851	20	0.01027	0.018	b
	CS_Veraison	0.02089	0.002737	20	0.01518	0.0266	b
sugars_sum	CS_Véraison - CS_Flowers == 0	-0.0358756	0.0016131	-22.241	<0.001
	R_Flowers - CS_Flowers == 0	-0.0079135	0.0020548	-3.851	<0.001
	R_Véraison - CS_Flowers == 0	-0.0361888	0.0016123	-22.445	<0.001
	R_Flowers - CS_Véraison == 0	0.027962	0.0012805	21.838	<0.001
	R_Véraison - CS_Véraison == 0	-0.0003133	0.0001305	-2.401	0.0583
	R_Véraison - R_Flowers == 0	-0.0282753	0.0012795	-22.099	<0.001
Glucose	CS_Gescheine - CS_Farbwechsel == 0	0.067259	0.0030822	21.822	<0.001
	R_Farbwechsel - CS_Farbwechsel == 0	-0.0005242	0.0002462	-2.129	0.1134
	R_Gescheine - CS_Farbwechsel == 0	0.0558236	0.0025916	21.54	<0.001
	R_Farbwechsel - CS_Gescheine == 0	-0.0677832	0.003081	-22.001	<0.001
	R_Gescheine - CS_Gescheine == 0	-0.0114354	0.0040185	-2.846	0.0166
	R_Gescheine - R_Farbwechsel == 0	0.0563478	0.0025901	21.755	<0.001
Fructose	CS_Gescheine - CS_Farbwechsel == 0	0.107464	0.0053427	20.114	<0.001
	R_Farbwechsel - CS_Farbwechsel == 0	-0.0007618	0.0003198	-2.382	0.0611
	R_Gescheine - CS_Farbwechsel == 0	0.0729044	0.0037071	19.666	<0.001
	R_Farbwechsel - CS_Gescheine == 0	-0.108225	0.0053412	-20.262	<0.001
	R_Gescheine - CS_Gescheine == 0	-0.034559	0.0064937	-5.322	<0.001
	R_Gescheine - R_Farbwechsel == 0	0.0736663	0.0037049	19.884	<0.001

## Sheet: Tab S13_A_GLM_phenolics
Tables S13 A: Details of the statistical evaluation of the concentrations of phenolic compounds in grapevine reproductive organs as influenced by CO2 concentration (ambient: 409 ppm, elevated: 485 ppm), cultivar (‘Riesling’, ‘Cabernet Sauvignon’), and plant phenological stage (inflorescences, véraison).
GLM
family=Gamma
link=inverse
	CO2, cultivar, plant phenology								CO2, cultivar, herbivory
		Df	Deviance	Resid. Df	Resid. Dev	F	Pr(>F)			Df	Deviance	Resid. Df	Resid. Dev	F	Pr(>F)
Galloylhexose	NULL			23	9.1055				NULL			23	12.1678
	CO2	1	0.0873	22	9.0183	1.7475	0.2048		herbivory	1	0.225	22	11.9429	2.7016	0.11975
	cultivar	1	4.302	21	4.7163	86.1569	7.665e-08		CO2	1	0.0769	21	11.866	0.9234	0.35089
	plant_phenology	1	1.6577	20	3.0587	33.1986	2.916e-05		cultivar	1	9.9862	20	1.8797	119.925	7.651e-09
	CO2*cultivar	1	0.0114	19	3.0472	0.2287	0.6389		herbivory*CO2	1	0.0309	19	1.8489	0.3706	0.55123
	CO2*plant_phenology	1	0.0167	18	3.0305	0.3344	0.5711		herbivory*cultivar	1	0.4004	18	1.4485	4.8082	0.04345
	cultivar*plant_phenology	1	2.121	17	0.9095	42.478	7.093e-06		CO2*cultivar	1	0	17	1.4485	0.0004	0.98421
	CO2*cultivar*plant_phenology	1	0.0264	16	0.8831	0.5287	0.4777		herbivory*CO2*cultivar	1	0.0308	16	1.4177	0.3696	0.55176
(Epi)gallocatechin	NULL			23	1.1036
	CO2	1	0.04485	22	1.05875	1.1251	0.30457		NULL			23	1.52837
	cultivar	1	0.34964	21	0.70911	8.7707	0.009187		herbivory	1	0.27242	22	1.25595	7.77	0.0131775
	plant_phenology	1	0.0036	20	0.70551	0.0903	0.767689		CO2	1	0.00061	21	1.25534	0.0173	0.896925
	CO2*cultivar	1	0.01417	19	0.69134	0.3554	0.559439		cultivar	1	0.61727	20	0.63807	17.6055	0.0006843
	CO2*plant_phenology	1	0.00921	18	0.68213	0.231	0.637295		herbivory*CO2	1	0.01053	19	0.62755	0.3002	0.591311
	cultivar*plant_phenology	1	0.00462	17	0.67751	0.116	0.73783		herbivory*cultivar	1	0.05354	18	0.57401	1.527	0.234396
	CO2*cultivar*plant_phenology	1	0.00086	16	0.67665	0.0216	0.885066		CO2*cultivar	1	0.00164	17	0.57236	0.0469	0.83127
									herbivory*CO2*cultivar	1	0.01496	16	0.5574	0.4267	0.522872
Procyanidin B1*	NULL			23	5.161				NULL			23	4.071
	CO2	1	0.07559	22	5.0854	2.7954	0.114		herbivory	1	0.0787	22	3.9924	3.0688	0.09895
	cultivar	1	0.9952	21	4.0902	36.8036	1.634e-05		CO2	1	0.0263	21	3.9661	1.0261	0.32616
	plant_phenology	1	2.15857	20	1.9316	79.8261	1.286e-07		cultivar	1	3.3295	20	0.6366	129.899	4.324e-09
	CO2*cultivar	1	0.00141	19	1.9302	0.052	0.8225		herbivory*CO2	1	0.0004	19	0.6362	0.0163	0.90009
	CO2*plant_phenology	1	0	18	1.9302	0.0001	0.9904		herbivory*cultivar	1	0.1641	18	0.4721	6.4022	0.02227
	cultivar*plant_phenology	1	1.4386	17	0.4916	53.201	1.8e-06		CO2*cultivar	1	0.0011	17	0.471	0.0439	0.83668
	CO2*cultivar*plant_phenology	1	0.03065	16	0.4609	1.1336	0.3028		herbivory*CO2*cultivar	1	0.0532	16	0.4178	2.0747	0.16904
Catechin*	NULL			23	4.5147				NULL			23	7.2188
	CO2	1	0.00551	22	4.5092	0.2547	0.6207		herbivory	1	0.0002	22	7.2186	0.0079	0.93044
	cultivar	1	1.59601	21	2.9132	73.8014	2.174e-07		CO2	1	0.0006	21	7.2181	0.0212	0.88618
	plant_phenology	1	0.0277	20	2.8855	1.2811	0.2744		cultivar	1	6.6428	20	0.5753	252.28	3.23e-11
	CO2*cultivar	1	0.02008	19	2.8654	0.9285	0.3496		herbivory*CO2	1	0.0013	19	0.574	0.0486	0.82826
	CO2*plant_phenology	1	0.00247	18	2.8629	0.114	0.74		herbivory*cultivar	1	0.099	18	0.475	3.7591	0.07037
	cultivar*plant_phenology	1	2.48807	17	0.3748	115.051	1.027e-08		CO2*cultivar	1	0.0053	17	0.4697	0.2023	0.65887
	CO2*cultivar*plant_phenology	1	0.01202	16	0.3628	0.556	0.4667		herbivory*CO2*cultivar	1	0.035	16	0.4347	1.3301	0.26572
Procyanidin B2*	NULL			23	5.3013				NULL			23	4.6418
	CO2	1	0.15234	22	5.149	3.6627	0.07371		herbivory	1	0.1977	22	4.444	6.0724	0.02544
	cultivar	1	0.02292	21	5.1261	0.551	0.46867		CO2	1	0.0116	21	4.4324	0.3576	0.5582
	plant_phenology	1	1.23493	20	3.8911	29.6906	5.356e-05		cultivar	1	3.5934	20	0.839	110.362	1.378e-08
	CO2*cultivar	1	0.02239	19	3.8687	0.5383	0.47376		herbivory*CO2	1	0	19	0.8389	0.0007	0.97984
	CO2*plant_phenology	1	0.02548	18	3.8433	0.6126	0.44525		herbivory*cultivar	1	0.2632	18	0.5757	8.0841	0.01174
	cultivar*plant_phenology	1	3.13071	17	0.7126	75.2695	1.907e-07		CO2*cultivar	1	0.0002	17	0.5755	0.0062	0.93815
	CO2*cultivar*plant_phenology	1	0.04024	16	0.6723	0.9674	0.33997		herbivory*CO2*cultivar	1	0.0425	16	0.533	1.3051	0.27008
Epicatechin*	NULL			23	6.9313				NULL			23	7.8922
	CO2	1	0.0012	22	6.9301	0.0449	0.8349		herbivory	1	0.0321	22	7.8601	1.1648	0.29647
	cultivar	1	3.3635	21	3.5666	125.674	5.479e-09		CO2	1	0.0085	21	7.8516	0.3069	0.58725
	plant_phenology	1	1.6223	20	1.9443	60.6149	7.875e-07		cultivar	1	7.0694	20	0.7823	256.624	2.839e-11
	CO2*cultivar	1	0.0021	19	1.9423	0.0767	0.7853		herbivory*CO2	1	0	19	0.7823	0.0005	0.98314
	CO2*plant_phenology	1	0.0313	18	1.911	1.1678	0.2959		herbivory*cultivar	1	0.2322	18	0.5501	8.4289	0.01037
	cultivar*plant_phenology	1	1.395	17	0.5161	52.1216	2.045e-06		CO2*cultivar	1	0.0115	17	0.5386	0.4173	0.52745
	CO2*cultivar*plant_phenology	1	0.0536	16	0.4625	2.0015	0.1763		herbivory*CO2*cultivar	1	0.0608	16	0.4778	2.2053	0.15697
Procyanidin C1*	NULL			23	4.966				NULL			23	3.3192
	CO2	1	0.00548	22	4.9605	0.1883	0.67016		herbivory	1	0.06745	22	3.2518	1.9189	0.18499
	cultivar	1	0.22187	21	4.7386	7.6289	0.01389		CO2	1	0.00488	21	3.2469	0.139	0.7142
	plant_phenology	1	2.62519	20	2.1134	90.2678	5.573e-08		cultivar	1	2.4697	20	0.7772	70.2613	3.011e-07
	CO2*cultivar	1	0.00986	19	2.1036	0.3389	0.56856		herbivory*CO2	1	0.00074	19	0.7765	0.021	0.88652
	CO2*plant_phenology	1	0.00197	18	2.1016	0.0679	0.79779		herbivory*cultivar	1	0.14483	18	0.6316	4.1203	0.05934
	cultivar*plant_phenology	1	1.5769	17	0.5247	54.2219	1.598e-06		CO2*cultivar	1	4e-05	17	0.6316	0.001	0.97514
	CO2*cultivar*plant_phenology	1	0.01691	16	0.5078	0.5815	0.45682		herbivory*CO2*cultivar	1	0.03952	16	0.5921	1.1244	0.30471
Procyanidin dimer gallate	NULL			23	5.1132				NULL			23	5.1609
	CO2	1	6e-05	22	5.1131	0.0009	0.976288		herbivory	1	0.3166	22	4.8443	4.0515	0.06128
	cultivar	1	0.10424	21	5.0089	1.4745	0.242262		CO2	1	0.00989	21	4.8344	0.1265	0.72672
	plant_phenology	1	1.4123	20	3.5966	19.9775	0.0003871		cultivar	1	2.99052	20	1.8438	38.269	1.306e-05
	CO2*cultivar	1	0.00192	19	3.5946	0.0271	0.871276		herbivory*CO2	1	0.03442	19	1.8094	0.4404	0.51638
	CO2*plant_phenology	1	0.0608	18	3.5338	0.8601	0.367494		herbivory*cultivar	1	0.14511	18	1.6643	1.8569	0.19185
	cultivar*plant_phenology	1	1.9882	17	1.5456	28.1239	7.138e-05		CO2*cultivar	1	0.00648	17	1.6578	0.0829	0.77704
	CO2*cultivar*plant_phenology	1	0.00117	16	1.5445	0.0166	0.899189		herbivory*CO2*cultivar	1	0.003	16	1.6548	0.0384	0.84717
(Epi)catechin gallate	NULL			23	5.314				NULL			23	8.0322
	CO2	1	0.02523	22	5.2887	1.0161	0.3284		herbivory	1	0.0045	22	8.0277	0.0991	0.757
	cultivar	1	2.33995	21	2.9488	94.2324	4.146e-08		CO2	1	0.0165	21	8.0112	0.3638	0.55487
	plant_phenology	1	0.02336	20	2.9254	0.9408	0.3465		cultivar	1	6.8952	20	1.1161	152.385	1.364e-09
	CO2*cultivar	1	0.02884	19	2.8966	1.1614	0.2971		herbivory*CO2	1	0.0152	19	1.1009	0.3363	0.57005
	CO2*plant_phenology	1	0.00967	18	2.8869	0.3896	0.5413		herbivory*cultivar	1	0.2564	18	0.8444	5.6667	0.03006
	cultivar*plant_phenology	1	2.41232	17	0.4746	97.1471	3.358e-08		CO2*cultivar	1	0.0112	17	0.8333	0.2469	0.626
	CO2*cultivar*plant_phenology	1	0.02242	16	0.4522	0.9031	0.3561		herbivory*CO2*cultivar	1	0.031	16	0.8022	0.6856	0.41983
Coumaroylglucose + cis-caftaric acid	NULL			23	10.374				NULL			23	2.58728
	CO2	1	0.0051	22	10.3689	0.0521	0.822344		herbivory	1	0.62804	22	1.95923	15.0348	0.001336
	cultivar	1	1.4116	21	8.9572	14.3069	0.001632		CO2	1	0.00746	21	1.95177	0.1786	0.678183
	plant_phenology	1	3.2903	20	5.667	33.3467	2.845e-05		cultivar	1	0.61258	20	1.33919	14.6645	0.001478
	CO2*cultivar	1	0.0256	19	5.6413	0.2599	0.617161		herbivory*CO2	1	0.02286	19	1.31634	0.5472	0.470176
	CO2*plant_phenology	1	0.0164	18	5.625	0.1659	0.689176		herbivory*cultivar	1	0.24217	18	1.07416	5.7974	0.028475
	cultivar*plant_phenology	1	2.6014	17	3.0236	26.3654	9.983e-05		CO2*cultivar	1	0.09242	17	0.98174	2.2124	0.156344
	CO2*cultivar*plant_phenology	1	0.3558	16	2.6678	3.6061	0.075752		herbivory*CO2*cultivar	1	0.27788	16	0.70386	6.6522	0.020175
Caftaric acid (caffeoyltartaric acid)	NULL			23	9.5278				NULL			23	1.46551
	CO2	1	0	22	9.5277	0.003	0.95707		herbivory	1	0.10354	22	1.36197	4.6308	0.04702
	cultivar	1	0.2884	21	9.2393	22.294	0.0002304		CO2	1	0.01374	21	1.34822	0.6147	0.44447
	plant_phenology	1	7.9679	20	1.2714	615.957	3.354e-14		cultivar	1	0.90828	20	0.43994	40.6217	9.23e-06
	CO2*cultivar	1	0.0034	19	1.2681	0.2599	0.617158		herbivory*CO2	1	0.00602	19	0.43392	0.2691	0.61103
	CO2*plant_phenology	1	0.0203	18	1.2478	1.5657	0.228816		herbivory*cultivar	1	0.02808	18	0.40584	1.2559	0.27898
	cultivar*plant_phenology	1	1.0123	17	0.2355	78.2577	1.469e-07		CO2*cultivar	1	0.00019	17	0.40565	0.0084	0.92795
	CO2*cultivar*plant_phenology	1	0.0254	16	0.2101	1.9637	0.180212		herbivory*CO2*cultivar	1	0.04859	16	0.35707	2.173	0.15986
Coutaric acid (p-coumaroyltartaric acid)	NULL			23	2.50994				NULL			23	0.94782
	CO2	1	0	22	2.50994	0.0001	0.991		herbivory	1	0.02175	22	0.92607	0.6431	0.43435
	cultivar	1	0.12052	21	2.38942	5.7205	0.0294		CO2	1	0.009969	21	0.9161	0.2948	0.59466
	plant_phenology	1	1.97127	20	0.41815	93.5655	4.354e-08		cultivar	1	0.285095	20	0.631	8.4294	0.01037
	CO2*cultivar	1	0.01465	19	0.4035	0.6954	0.4166		herbivory*CO2	1	1.2e-05	19	0.63099	0.0003	0.98536
	CO2*plant_phenology	1	0.00661	18	0.39689	0.3139	0.583		herbivory*cultivar	1	0.026648	18	0.60434	0.7879	0.38789
	cultivar*plant_phenology	1	0.01802	17	0.37887	0.8554	0.3688		CO2*cultivar	1	0.005589	17	0.59875	0.1652	0.68975
	CO2*cultivar*plant_phenology	1	0.03115	16	0.34772	1.4785	0.2416		herbivory*CO2*cultivar	1	0.054609	16	0.54414	1.6146	0.22201
Fertaric acid (feruloyltartaric acid)	NULL			23	9.5105				NULL			23	4.6722
	CO2	1	0.0016	22	9.5089	0.1071	0.7477		herbivory	1	0.0337	22	4.6385	1.4254	0.2499
	cultivar	1	1.8274	21	7.6815	126.067	5.358e-09		CO2	1	0.0007	21	4.6378	0.029	0.8668
	plant_phenology	1	5.9568	20	1.7247	410.936	7.772e-13		cultivar	1	4.2042	20	0.4336	178.068	4.355e-10
	CO2*cultivar	1	0.0003	19	1.7244	0.0232	0.881		herbivory*CO2	1	0.0056	19	0.4279	0.2392	0.6315
	CO2*plant_phenology	1	0.0008	18	1.7236	0.0557	0.8164		herbivory*cultivar	1	0.0054	18	0.4226	0.2266	0.6405
	cultivar*plant_phenology	1	1.4399	17	0.2837	99.331	2.878e-08		CO2*cultivar	1	0.0147	17	0.4079	0.624	0.4411
	CO2*cultivar*plant_phenology	1	0.0421	16	0.2416	2.9018	0.1078		herbivory*CO2*cultivar	1	0.0273	16	0.3806	1.1557	0.2983
Que-3-O-rutinoside	NULL			23	35.004				NULL			23	4.459
	CO2	1	0.009	22	34.995	0.1875	0.670755		herbivory	1	0.24121	22	4.2178	2.2675	0.151599
	cultivar	1	0.971	21	34.024	20.4219	0.0003495		CO2	1	0.02642	21	4.1914	0.2483	0.625025
	plant_phenology	1	31.669	20	2.355	666.168	1.818e-14		cultivar	1	1.75277	20	2.4386	16.4771	0.0009113
	CO2*cultivar	1	0.004	19	2.351	0.0826	0.777559		herbivory*CO2	1	0.00112	19	2.4375	0.0106	0.919397
	CO2*plant_phenology	1	0.012	18	2.339	0.2483	0.625057		herbivory*cultivar	1	0.00786	18	2.4296	0.0739	0.789239
	cultivar*plant_phenology	1	1.047	17	1.292	22.0268	0.0002442		CO2*cultivar	1	0.00834	17	2.4213	0.0784	0.783065
	CO2*cultivar*plant_phenology	1	0.28	16	1.012	5.8882	0.0274275		herbivory*CO2*cultivar	1	0.52443	16	1.8969	4.93	0.0411857
Que-3-O-galactoside	NULL			23	17.5616				NULL			23	63.375
	CO2	1	0.0009	22	17.5608	0.0487	0.82812		herbivory	1	1.6124	22	61.763	3.9912	0.063031
	cultivar	1	0.2561	21	17.3046	14.1508	0.001705		CO2	1	0.0781	21	61.685	0.1934	0.665974
	plant_phenology	1	11.1985	20	6.1061	618.732	3.238e-14		cultivar	1	10.6239	20	51.061	26.2984	0.0001011
	CO2*cultivar	1	0.0349	19	6.0712	1.9295	0.183848		herbivory*CO2	1	0.0029	19	51.058	0.0071	0.933843
	CO2*plant_phenology	1	0.056	18	6.0151	3.0965	0.097564		herbivory*cultivar	1	0.1965	18	50.861	0.4864	0.495533
	cultivar*plant_phenology	1	5.7289	17	0.2863	316.526	5.767e-12		CO2*cultivar	1	0.4204	17	50.441	1.0407	0.322844
	CO2*cultivar*plant_phenology	1	0.0007	16	0.2856	0.039	0.845863		herbivory*CO2*cultivar	1	1.3093	16	49.132	3.241	0.0906991
									NULL			23	19.1565
Que-3-O-glucoside	NULL			23	11.85				herbivory	1	4.1565	22	15	36.6547	1.672e-05
	CO2	1	0.2642	22	11.5859	9.5999	0.0069034		CO2	1	0.1763	21	14.8237	1.5548	0.230374
	cultivar	1	0.6397	21	10.9462	23.2475	0.0001879		cultivar	1	11.0699	20	3.7539	97.6214	3.247e-08
	plant_phenology	1	5.1545	20	5.7917	187.327	2.994e-10		herbivory*CO2	1	0.0426	19	3.7113	0.3753	0.548744
	CO2*cultivar	1	0.0189	19	5.7727	0.6885	0.418893		herbivory*cultivar	1	1.8198	18	1.8915	16.0486	0.001019
	CO2*plant_phenology	1	0.113	18	5.6598	4.1059	0.05974		CO2*cultivar	1	0.1172	17	1.7742	1.0339	0.324365
	cultivar*plant_phenology	1	5.0821	17	0.5777	184.695	3.325e-10		herbivory*CO2*cultivar	1	0.0136	16	1.7606	0.1203	0.733184
	CO2*cultivar*plant_phenology	1	0.1182	16	0.4594	4.2972	0.0546858
Que-3-O-glucuronide	NULL			23	52.177				NULL			23	4.4313
	CO2	1	0.012	22	52.165	0.9347	0.34803		herbivory	1	0.65141	22	3.7799	18.0225	0.0006172
	cultivar	1	0.079	21	52.086	6.2615	0.02356		CO2	1	0.02307	21	3.7568	0.6382	0.436079
	plant_phenology	1	50.308	20	1.777	3963.77	< 2.2e-16		cultivar	1	2.91911	20	0.8377	80.7634	1.188e-07
	CO2*cultivar	1	0.001	19	1.776	0.0856	0.77354		herbivory*CO2	1	0.00014	19	0.8376	0.004	0.950371
	CO2*plant_phenology	1	0.015	18	1.762	1.1471	0.30005		herbivory*cultivar	1	0.0711	18	0.7665	1.9671	0.179858
	cultivar*plant_phenology	1	1.498	17	0.263	118.054	8.555e-09		CO2*cultivar	1	0.00017	17	0.7663	0.0048	0.945806
	CO2*cultivar*plant_phenology	1	0.059	16	0.204	4.6497	0.04662		herbivory*CO2*cultivar	1	0.1606	16	0.6057	4.4434	0.0511584
Quercetin-3-O-(6´´-malonyl)hexoside + Kaempferol-3-O-rutinoside + Kaempferol-3-O-galactoside	NULL			23	371.15
	CO2	1	0.02	22	371.14	4.3093	0.05438
	cultivar	1	2.98	21	368.16	813.98	3.778e-15
	plant_phenology	1	368.09	20	0.06	100490	< 2.2e-16
	CO2*cultivar	1	0.01	19	0.06	1.6066	0.22311
	CO2*plant_phenology	1	0	18	0.06	0	1
	cultivar*plant_phenology	1	0	17	0.06	0	1
	CO2*cultivar*plant_phenology	1	0	16	0.06	0	1
Kaempferol-3-O-glucoside	NULL			23	333.11
	CO2	1	0.09	22	333.02	12.6882	0.0026
	cultivar	1	1.75	21	331.27	245.762	3.935e-11
	plant_phenology	1	331.15	20	0.12	46617.2	< 2.2e-16
	CO2*cultivar	1	0.01	19	0.11	2.0188	0.1746
	CO2*plant_phenology	1	0	18	0.11	0	1
	cultivar*plant_phenology	1	0	17	0.11	0	1
	CO2*cultivar*plant_phenology	1	0	16	0.11	0	1
Kaempferol-3-O-glucuronide	NULL			23	358.76
	CO2	1	0.03	22	358.73	7.6357	0.01385
	cultivar	1	3.18	21	355.55	781.711	5.19e-15
	plant_phenology	1	355.48	20	0.07	87350.4	< 2.2e-16
	CO2*cultivar	1	0	19	0.07	0.004	0.95044
	CO2*plant_phenology	1	0	18	0.07	0	1
	cultivar*plant_phenology	1	0	17	0.07	0	1
	CO2*cultivar*plant_phenology	1	0	16	0.07	0	1
N1,N5,N10-Tri-caffeoylspermidine	NULL			23	372.42
	CO2	1	0	22	372.42	0	1
	cultivar	1	0	21	372.42	0	1
	plant_phenology	1	372.12	20	0.3	24311.7	< 2e-16
	CO2*cultivar	1	0.07	19	0.23	4.6528	0.04656
	CO2*plant_phenology	1	0	18	0.23	0	1
	cultivar*plant_phenology	1	0	17	0.23	0	1
	CO2*cultivar*plant_phenology	1	0	16	0.23	0	1
		Df	Deviance	Resid. Df	Resid. Dev	F	Pr(>F)
N,N´,N´´-Di-caffeoyl-p-coumaroylspermidine (1)	NULL			23	346.53
	CO2	1	0	22	346.52	0.8686	0.3652
	cultivar	1	0.15	21	346.37	42.6853	6.891e-06
	plant_phenology	1	346.31	20	0.06	99272.7	< 2.2e-16
	CO2*cultivar	1	0	19	0.06	0.5918	0.4529
	CO2*plant_phenology	1	0	18	0.06	0	1
	cultivar*plant_phenology	1	0	17	0.06	0	1
	CO2*cultivar*plant_phenology	1	0	16	0.06	0	1
N,N´,N´´-Di-caffeoyl-p-coumaroylspermidine (2)	NULL			23	374.48
	CO2	1	0	22	374.48	0.0937	0.763471
	cultivar	1	0.31	21	374.17	24.1413	0.0001559
	plant_phenology	1	373.91	20	0.26	29022.1	< 2.2e-16
	CO2*cultivar	1	0.04	19	0.22	3.3009	0.0880197
	CO2*plant_phenology	1	0	18	0.22	0	1
	cultivar*plant_phenology	1	0	17	0.22	0	1
	CO2*cultivar*plant_phenology	1	0	16	0.22	0	1
N,N´,N´´-Di-caffeoyl-feruloylspermidine	NULL			23	351.4
	CO2	1	0.02	22	351.38	1.7346	0.2064
	cultivar	1	1.64	21	349.74	145.198	1.938e-09
	plant_phenology	1	349.53	20	0.21	30934	< 2.2e-16
	CO2*cultivar	1	0.02	19	0.19	1.4897	0.2399
	CO2*plant_phenology	1	0	18	0.19	0	1
	cultivar*plant_phenology	1	0	17	0.19	0	1
	CO2*cultivar*plant_phenology	1	0	16	0.19	0	1
N,N´,N´´-Caffeoyl-di-p-coumaroylspermidine (1)	NULL			23	348.47
	CO2	1	0	22	348.47	0.0621	0.806427
	cultivar	1	1.07	21	347.4	22.9056	0.000202
	plant_phenology	1	346.39	20	1.01	7417.79	< 2.2e-16
	CO2*cultivar	1	0.12	19	0.89	2.6327	0.124219
	CO2*plant_phenology	1	0	18	0.89	0	1
	cultivar*plant_phenology	1	0	17	0.89	0	1
	CO2*cultivar*plant_phenology	1	0	16	0.89	0	1
N,N´,N´´-Caffeoyl-di-p-coumaroylspermidine (2)	NULL			23	366.06
	CO2	1	0	22	366.06	0.0171	0.897716
	cultivar	1	0.55	21	365.51	14.5093	0.001543
	plant_phenology	1	364.69	20	0.82	9654.82	< 2.2e-16
	CO2*cultivar	1	0.13	19	0.69	3.4194	0.082996
	CO2*plant_phenology	1	0	18	0.69	0	1
	cultivar*plant_phenology	1	0	17	0.69	0	1
	CO2*cultivar*plant_phenology	1	0	16	0.69	0	1
N,N´,N´´-Caffeoyl-coumaroyl-feruloylspermidine	NULL			23	359.55
	CO2	1	0.27	22	359.28	1.4701	0.2429
	cultivar	1	12.14	21	347.14	66.7354	4.223e-07
	plant_phenology	1	319.76	20	27.38	1757.84	< 2.2e-16
	CO2*cultivar	1	0.19	19	27.19	1.0232	0.3268
	CO2*plant_phenology	1	0	18	27.19	0	1
	cultivar*plant_phenology	1	0	17	27.19	0	1
	CO2*cultivar*plant_phenology	1	0	16	27.19	0	1
N1,N5,N10-Tri-p-coumaroylspermidine	NULL			23	344.72
	CO2	1	0	22	344.72	0.0668	0.799289
	cultivar	1	0.69	21	344.02	11.4575	0.003779
	plant_phenology	1	342.57	20	1.46	5656.19	< 2.2e-16
	CO2*cultivar	1	0.12	19	1.34	1.9689	0.179669
	CO2*plant_phenology	1	0	18	1.34	0	1
	cultivar*plant_phenology	1	0	17	1.34	0	1
	CO2*cultivar*plant_phenology	1	0	16	1.34	0	1
N,N´,N´´-Di-p-coumaroyl-feruloylspermidine	NULL			23	475.66
	CO2	1	0.241	22	475.42	4.0962	0.06001
	cultivar	1	310.44	21	164.98	5271.93	< 2.2e-16
	plant_phenology	1	161.499	20	3.48	2742.59	< 2.2e-16
	CO2*cultivar	1	0	19	3.48	0	1
	CO2*plant_phenology	1	0	18	3.48	0	1
	cultivar*plant_phenology	1	2.039	17	1.44	34.6229	2.308e-05
	CO2*cultivar*plant_phenology	1	0	16	1.44	0	1
Naringeninchalcone	NULL			23	367.97
	CO2	1	0.01	22	367.96	0.2249	0.6418
	cultivar	1	6.23	21	361.73	123.506	6.204e-09
	plant_phenology	1	360.7	20	1.03	7149.29	< 2.2e-16
	CO2*cultivar	1	0.06	19	0.97	1.1494	0.2996
	CO2*plant_phenology	1	0	18	0.97	0	1
	cultivar*plant_phenology	1	0	17	0.97	0	1
	CO2*cultivar*plant_phenology	1	0	16	0.97	0	1

## Sheet: Tab S13_B_Tukey_phenolics
Tables S13 B: Details of the statistical evaluation of the concentrations of phenolic compounds in grapevine reproductive organs as influenced by CO2 concentration (ambient: 409 ppm, elevated: 485 ppm), cultivar (‘Riesling’, ‘Cabernet Sauvignon’), and plant phenological stage (inflorescences, véraison).
Simultaneous Tests for General Linear Hypotheses							yes / ja = with herbivory
Multiple Comparisons of Means: Tukey Contrasts							no / nein = without herbivory
	CO2, cultivar, plant phenology						CO2, cultivar, herbivory
phenolic acids_sum		Estimate	Std. Error	z value	Pr(>|z|)
	CS_Véraison - CS_Flowers == 0	0.27912	0.020319	13.737	<0.001
	R_Flowers - CS_Flowers == 0	0.046921	0.009762	4.807	<0.001
	R_Véraison - CS_Flowers == 0	0.206707	0.016888	12.24	<0.001
	R_Flowers - CS_Véraison == 0	-0.2322	0.021086	-11.012	<0.001
	R_Véraison - CS_Véraison == 0	-0.072413	0.02519	-2.875	0.019
	R_Véraison - R_Flowers == 0	0.159786	0.017803	8.975	<0.001
								Estimate	Std. Error	z value	Pr(>|z|)
flavonoids_sum	CS_Véraison - CS_Flowers == 0	0.004472	0.002944	1.519	0.4039		CS_yes - CS_no == 0	0.0002283	0.0035528	0.064	0.9999
	R_Flowers - CS_Flowers == 0	-0.003392	0.002615	-1.297	0.5439		R_no - CS_no == 0	0.0700599	0.0075891	9.232	<0.001
	R_Véraison - CS_Flowers == 0	0.074532	0.00661	11.276	<0.001		R_yes - CS_no == 0	0.0459753	0.0061001	7.537	<0.001
	R_Flowers - CS_Véraison == 0	-0.007864	0.002816	-2.793	0.0235		R_no - CS_yes == 0	0.0698316	0.0075941	9.195	<0.001
	R_Véraison - CS_Véraison == 0	0.07006	0.006692	10.47	<0.001		R_yes - CS_yes == 0	0.045747	0.0061063	7.492	<0.001
	R_Véraison - R_Flowers == 0	0.077924	0.006554	11.89	<0.001		R_yes - R_no == 0	-0.0240846	0.0090697	-2.656	0.0357
total phenolics_sum	CS_inflorescences - CS_colorchange == 0	-0.0092975	0.0023512	-3.954	0.000369
	R_colorchange - CS_colorchange == 0	0.0462287	0.0048432	9.545	< 1e-04
	R_inflorescences - CS_colorchange == 0	-0.0098465	0.0023335	-4.22	0.000181
	R_colorchange - CS_inflorescences == 0	0.0555263	0.0046656	11.901	< 1e-04
	R_inflorescences - CS_inflorescences == 0	-0.0005489	0.0019382	-0.283	0.991447
	R_inflorescences - R_colorchange == 0	-0.0560752	0.0046567	-12.042	< 1e-04
Galloylhexose	CS_inflorescences - CS_colorchange == 0	8.718	1.264	6.895	< 0.001		CS_nein - CS_ja == 0	0.5885	0.6842	0.86	0.8064
	R_colorchange - CS_colorchange == 0	16.07	1.9	8.462	< 0.001		R_ja - CS_ja == 0	9.6095	1.5882	6.051	<0.001
	R_inflorescences - CS_colorchange == 0	8.718	1.264	6.895	< 0.001		R_nein - CS_ja == 0	16.6628	2.3544	7.077	<0.001
	R_colorchange - CS_inflorescences == 0	7.356	2.206	3.335	0.00449		R_ja - CS_nein == 0	9.021	1.6081	5.61	<0.001
	R_inflorescences - CS_inflorescences == 0	3.553e-15	1.69	0	1		R_nein - CS_nein == 0	16.0743	2.3678	6.789	<0.001
	R_inflorescences - R_colorchange == 0	-7.356	2.206	-3.335	0.00429		R_nein - R_ja == 0	7.0533	2.7678	2.548	0.0447
Procyanidin B1*	CS_inflorescences - CS_colorchange == 0	-0.15665	0.04206	-3.725	<0.001		CS_nein - CS_ja == 0	0.02009	0.04687	0.429	0.972
	R_colorchange - CS_colorchange == 0	0.74889	0.09006	8.316	<0.001		R_ja - CS_ja == 0	0.46013	0.06995	6.578	<0.001
	R_inflorescences - CS_colorchange == 0	-0.0862	0.04486	-1.922	0.203		R_nein - CS_ja == 0	0.76898	0.08794	8.744	<0.001
	R_colorchange - CS_inflorescences == 0	0.90554	0.08667	10.448	<0.001		R_ja - CS_nein == 0	0.44004	0.07056	6.237	<0.001
	R_inflorescences - CS_inflorescences == 0	0.07044	0.0376	1.874	0.223		R_nein - CS_nein == 0	0.74889	0.08842	8.469	<0.001
	R_inflorescences - R_colorchange == 0	-0.83509	0.08806	-9.483	<0.001		R_nein - R_ja == 0	0.30885	0.10254	3.012	0.0125
Catechin*	CS_inflorescences - CS_colorchange == 0	0.081629	0.018971	4.303	< 1e-04
	R_colorchange - CS_colorchange == 0	0.423022	0.037324	11.334	< 1e-04
	R_inflorescences - CS_colorchange == 0	0.076589	0.018728	4.09	0.000169
	R_colorchange - CS_inflorescences == 0	0.341394	0.038989	8.756	< 1e-04
	R_inflorescences - CS_inflorescences == 0	-0.005039	0.021858	-0.231	0.995383
	R_inflorescences - R_colorchange == 0	-0.346433	0.038871	-8.912	< 1e-04
Procyanidin B2*	CS_inflorescences - CS_colorchange == 0	0.09824	0.07093	1.385	0.4902		CS_nein - CS_ja == 0	0.05144	0.05285	0.973	0.75281
	R_colorchange - CS_colorchange == 0	0.86573	0.12611	6.865	<0.001		R_ja - CS_ja == 0	0.47737	0.0777	6.144	< 0.001
	R_inflorescences - CS_colorchange == 0	-0.14342	0.0572	-2.507	0.0535		R_nein - CS_ja == 0	0.91718	0.10618	8.638	< 0.001
	R_colorchange - CS_inflorescences == 0	0.76749	0.12928	5.937	<0.001		R_ja - CS_nein == 0	0.42593	0.07942	5.363	< 0.001
	R_inflorescences - CS_inflorescences == 0	-0.24165	0.0639	-3.782	<0.001		R_nein - CS_nein == 0	0.86573	0.10745	8.057	< 0.001
	R_inflorescences - R_colorchange == 0	-1.00915	0.12229	-8.252	<0.001		R_nein - R_ja == 0	0.4398	0.12161	3.616	0.00165
Epicatechin*	CS_inflorescences - CS_colorchange == 0	0.44935	0.05341	8.413	<0.001		CS_nein - CS_ja == 0	0.0003573	0.0261665	0.014	1
	R_colorchange - CS_colorchange == 0	0.68488	0.06906	9.918	<0.001		R_ja - CS_ja == 0	0.442918	0.0525098	8.435	<0.001
	R_inflorescences - CS_colorchange == 0	0.4696	0.05474	8.579	<0.001		R_nein - CS_ja == 0	0.685239	0.0684621	10.009	<0.001
	R_colorchange - CS_inflorescences == 0	0.23554	0.08321	2.831	0.0224		R_ja - CS_nein == 0	0.44256	0.0525185	8.427	<0.001
	R_inflorescences - CS_inflorescences ==	0 0.02025	0.07178	0.282	0.9916		R_nein - CS_nein == 0	0.684882	0.0684687	10.003	<0.001
	R_inflorescences - R_colorchange == 0	-0.21528	0.08407	-2.561	0.0477		R_nein - R_ja == 0	0.242322	0.0822226	2.947	0.0147
Procyanidin C1*	CS_inflorescences - CS_colorchange == 0	-0.14747	0.04424	-3.333	0.00389
	R_colorchange - CS_colorchange == 0	0.64425	0.08527	7.556	< 0.001
	R_inflorescences - CS_colorchange == 0	-0.18128	0.04299	-4.217	< 0.001
	R_colorchange - CS_inflorescences == 0	0.79172	0.08173	9.687	< 0.001
	R_inflorescences - CS_inflorescences == 0	-0.03381	0.03545	-0.954	0.76301
	R_inflorescences - R_colorchange == 0	-0.82553	0.08105	-10.185	< 0.001
Procyanidin dimer gallate	CS_inflorescences - CS_colorchange == 0	-0.006046	0.029482	-0.205	0.997
	R_colorchange - CS_colorchange == 0	0.272104	0.051774	5.256	<0.001
	R_inflorescences - CS_colorchange == 0	-0.054677	0.026439	-2.068	0.153
	R_colorchange - CS_inflorescences == 0	0.27815	0.05154	5.397	<0.001
	R_inflorescences - CS_inflorescences == 0	-0.04863	0.025977	-1.872	0.227
	R_inflorescences - R_colorchange == 0	-0.326781	0.049862	-6.554	<0.001
(Epi)catechin gallate	CS_inflorescences - CS_colorchange == 0	0.10151	0.01925	5.273	<1e-04		CS_nein - CS_ja == 0	-0.02099	0.0195	-1.076	0.6832
	R_colorchange - CS_colorchange == 0	0.42037	0.03808	11.04	<1e-04		R_ja - CS_ja == 0	0.26373	0.03911	6.744	<0.001
	R_inflorescences - CS_colorchange == 0	0.11183	0.01982	5.643	<1e-04		R_nein - CS_ja == 0	0.39938	0.04961	8.05	<0.001
	R_colorchange - CS_inflorescences == 0	0.31886	0.04026	7.921	<1e-04		R_ja - CS_nein == 0	0.28472	0.0385	7.396	<0.001
	R_inflorescences - CS_inflorescences == 0	0.01032	0.02374	0.435	0.971		R_nein - CS_nein == 0	0.42037	0.04913	8.556	<0.001
	R_inflorescences - R_colorchange == 0	-0.30854	0.04053	-7.613	<1e-04		R_nein - R_ja == 0	0.13565	0.05969	2.273	0.0932
Coumaroylglucose + cis-caftaric acid	CS_inflorescences - CS_colorchange == 0	-19.175	3.08	-6.225	<0.001		a_CS_nein - a_CS_ja == 0	5	4.608	1.085	0.95715
	R_colorchange - CS_colorchange == 0	-10.366	3.476	-2.982	0.0139		a_R_ja - a_CS_ja == 0	2.273	4.366	0.521	0.99952
	R_inflorescences - CS_colorchange == 0	-8.784	3.576	-2.456	0.0617		a_R_nein - a_CS_ja == 0	-12.5	3.298	-3.79	0.00371
	R_colorchange - CS_inflorescences == 0	8.809	1.89	4.66	<0.001		e_CS_ja - a_CS_ja == 0	2.273	4.366	0.521	0.99952
	R_inflorescences - CS_inflorescences == 0	10.391	2.068	5.025	<0.001		e_CS_nein - a_CS_ja == 0	-3.571	3.885	-0.919	0.98306
	R_inflorescences - R_colorchange == 0	1.582	2.621	0.604	0.9258		e_R_ja - a_CS_ja == 0	-1.923	4.015	-0.479	0.99972
							e_R_nein - a_CS_ja == 0	-7.353	3.611	-2.036	0.44269
							a_R_ja - a_CS_nein == 0	-2.727	4.784	-0.57	0.99913
							a_R_nein - a_CS_nein == 0	-17.5	3.835	-4.563	< 0.001
							e_CS_ja - a_CS_nein == 0	-2.727	4.784	-0.57	0.99913
							e_CS_nein - a_CS_nein == 0	-8.571	4.35	-1.97	0.48734
							e_R_ja - a_CS_nein == 0	-6.923	4.466	-1.55	0.76902
							e_R_nein - a_CS_nein == 0	-12.35	4.107	-3.008	0.05066
							a_R_nein - a_R_ja == 0	-14.77	3.54	-4.173	< 0.001
							e_CS_ja - a_R_ja == 0	-5.967e-09	4.551	0	1
							e_CS_nein - a_R_ja == 0	-5.844	4.093	-1.428	0.83601
							e_R_ja - a_R_ja == 0	-4.196	4.216	-0.995	0.97331
							e_R_nein - a_R_ja == 0	-9.626	3.833	-2.511	0.18168
							e_CS_ja - a_R_nein == 0	14.77	3.54	4.173	< 0.001
							e_CS_nein - a_R_nein == 0	8.929	2.927	3.05	0.04476
							e_R_ja - a_R_nein == 0	10.58	3.097	3.415	0.01397
							e_R_nein - a_R_nein == 0	5.147	2.552	2.017	0.45621
							e_CS_nein - e_CS_ja == 0	-5.844	4.093	-1.428	0.83602
							e_R_ja - e_CS_ja == 0	-4.196	4.216	-0.995	0.97331
							e_R_nein - e_CS_ja == 0	-9.626	3.833	-2.511	0.18222
							e_R_ja - e_CS_nein == 0	1.648	3.716	0.444	0.99983
							e_R_nein - e_CS_nein == 0	-3.782	3.276	-1.154	0.94063
							e_R_nein - e_R_ja == 0	-5.43	3.428	-1.584	0.74881
Caftaric acid (caffeoyltartaric acid)	CS_inflorescences - CS_colorchange == 0	-0.62638	0.03646	-17.18	< 1e-10
	R_colorchange - CS_colorchange == 0	-0.29442	0.04213	-6.988	< 1e-10
	R_inflorescences - CS_colorchange == 0	-0.5454	0.03735	-14.604	< 1e-10
	R_colorchange - CS_inflorescences == 0	0.33196	0.02325	14.28	< 1e-10
	R_inflorescences - CS_inflorescences == 0	0.08099	0.01265	6.404	4.29e-10
	R_inflorescences - R_colorchange == 0	-0.25097	0.02461	-10.197	< 1e-10
Fertaric acid (feruloyltartaric acid)	CS_inflorescences - CS_colorchange == 0	-15.873	1.0574	-15.011	< 1e-10
	R_colorchange - CS_colorchange == 0	-12.7329	1.1047	-11.526	< 1e-10
	R_inflorescences - CS_colorchange == 0	-17.8571	1.0377	-17.208	< 1e-10
	R_colorchange - CS_inflorescences == 0	3.1401	0.4929	6.371	5.83e-10
	R_inflorescences - CS_inflorescences == 0	-1.9841	0.3155	-6.289	9.53e-10
	R_inflorescences - R_colorchange == 0	-5.1242	0.449	-11.411	< 1e-10
Que-3-O-rutinoside	a_CS_inflorescences - a_CS_colorchange == 0	-29.7619	4.22011	-7.052	<0.01		a_CS_nein - a_CS_ja == 0	-1.46e-15	8.877	0	1
	a_R_colorchange - a_CS_colorchange == 0	9.52381	6.83469	1.393	0.8057		a_R_ja - a_CS_ja == 0	41.67	15.45	2.696	0.1142
	a_R_inflorescences - a_CS_colorchange == 0	-31.1594	4.20501	-7.41	<0.01		a_R_nein - a_CS_ja == 0	9.524	10.22	0.932	0.9812
	e_CS_colorchange - a_CS_colorchange == 0	-8.33333	5.24511	-1.589	0.6798		e_CS_ja - a_CS_ja == 0	4.167	9.448	0.441	0.9998
	e_CS_inflorescences - a_CS_colorchange == 0	-29.6748	4.22129	-7.03	<0.01		e_CS_nein - a_CS_ja == 0	-8.333	7.846	-1.062	0.9609
	e_R_colorchange - a_CS_colorchange == 0	26.6667	8.64028	3.086	0.0274		e_R_ja - a_CS_ja == 0	16.67	11.32	1.473	0.8092
	e_R_inflorescences - a_CS_colorchange == 0	-31.0256	4.20614	-7.376	<0.01		e_R_nein - a_CS_ja == 0	26.67	12.92	2.063	0.4189
	a_R_colorchange - a_CS_inflorescences == 0	39.2857	5.41367	7.257	<0.01		a_R_ja - a_CS_nein == 0	41.67	15.45	2.696	0.1143
	a_R_inflorescences - a_CS_inflorescences == 0	-1.39752	0.52632	-2.655	0.0941		a_R_nein - a_CS_nein == 0	9.524	10.22	0.932	0.9812
	e_CS_colorchange - a_CS_inflorescences == 0	21.4286	3.17902	6.741	<0.01		e_CS_ja - a_CS_nein == 0	4.167	9.448	0.441	0.9998
	e_CS_inflorescences - a_CS_inflorescences == 0	0.08711	0.6436	0.135	1		e_CS_nein - a_CS_nein == 0	-8.333	7.846	-1.062	0.9609
	e_R_colorchange - a_CS_inflorescences == 0	56.4286	7.56633	7.458	<0.01		e_R_ja - a_CS_nein == 0	16.67	11.32	1.473	0.8089
	e_R_inflorescences - a_CS_inflorescences == 0	-1.26374	0.53527	-2.361	0.1919		e_R_nein - a_CS_nein == 0	26.67	12.92	2.063	0.4189
	a_R_inflorescences - a_R_colorchange == 0	-40.6832	5.40191	-7.531	<0.01		a_R_nein - a_R_ja == 0	-32.14	16.27	-1.976	0.4776
	e_CS_colorchange - a_R_colorchange == 0	-17.8571	6.24578	-2.859	0.0544		e_CS_ja - a_R_ja == 0	-37.5	15.79	-2.375	0.2378
	e_CS_inflorescences - a_R_colorchange == 0	-39.1986	5.4146	-7.239	<0.01		e_CS_nein - a_R_ja == 0	-50	14.89	-3.359	0.0163
	e_R_colorchange - a_R_colorchange == 0	17.1429	9.28187	1.847	0.4951		e_R_ja - a_R_ja == 0	-25	16.97	-1.473	0.8092
	e_R_inflorescences - a_R_colorchange == 0	-40.5495	5.40279	-7.505	<0.01		e_R_nein - a_R_ja == 0	-15	18.09	-0.829	0.9905
	e_CS_colorchange - a_R_inflorescences == 0	22.8261	3.15894	7.226	<0.01		e_CS_ja - a_R_nein == 0	-5.357	10.72	-0.5	0.9996
	e_CS_inflorescences - a_R_inflorescences == 0	1.48462	0.53572	2.771	0.0674		e_CS_nein - a_R_nein == 0	-17.86	9.343	-1.911	0.5224
	e_R_colorchange - a_R_inflorescences == 0	57.8261	7.55792	7.651	<0.01		e_R_ja - a_R_nein == 0	7.143	12.4	0.576	0.999
	e_R_inflorescences - a_R_inflorescences == 0	0.13378	0.3991	0.335	1		e_R_nein - a_R_nein == 0	17.14	13.88	1.235	0.9147
	e_CS_inflorescences - e_CS_colorchange == 0	-21.3415	3.18059	-6.71	<0.01		e_CS_nein - e_CS_ja == 0	-12.5	8.487	-1.473	0.809
	e_R_colorchange - e_CS_colorchange == 0	35	8.18238	4.277	<0.01		e_R_ja - e_CS_ja == 0	12.5	11.77	1.062	0.9609
	e_R_inflorescences - e_CS_colorchange == 0	-22.6923	3.16045	-7.18	<0.01		e_R_nein - e_CS_ja == 0	22.5	13.32	1.689	0.6768
	e_R_colorchange - e_CS_inflorescences == 0	56.3415	7.56699	7.446	<0.01		e_R_ja - e_CS_nein == 0	25	10.53	2.375	0.238
	e_R_inflorescences - e_CS_inflorescences == 0	-1.35084	0.54451	-2.481	0.1446		e_R_nein - e_CS_nein == 0	35	12.24	2.86	0.0742 .
	e_R_inflorescences - e_R_colorchange == 0	-57.6923	7.55855	-7.633	<0.01		e_R_nein - e_R_ja == 0	10	14.71	0.68	0.9972
Que-3-O-galactoside	CS_inflorescences - CS_colorchange == 0	-13.8462	1.3417	-10.32	<0.001		CS_nein - CS_ja == 0	-8.112	2.163	-3.75	<0.001
	R_colorchange - CS_colorchange == 0	76.9231	5.5401	13.885	<0.001		R_ja - CS_ja == 0	60.366	10.317	5.851	<0.001
	R_inflorescences - CS_colorchange == 0	-14.2534	1.3337	-10.687	<0.001		R_nein - CS_ja == 0	12.639	4.179	3.024	0.0106
	R_colorchange - CS_inflorescences == 0	90.7692	5.4212	16.743	<0.001		R_ja - CS_nein == 0	68.478	10.165	6.737	<0.001
	R_inflorescences - CS_inflorescences == 0	-0.4072	0.6893	-0.591	0.924		R_nein - CS_nein == 0	20.751	3.786	5.481	<0.001
	R_inflorescences - R_colorchange == 0	-91.1765	5.4192	-16.825	<0.001		R_nein - R_ja == 0	-47.727	10.775	-4.429	<0.001
Que-3-O-glucoside	CS_inflorescences - CS_colorchange == 0	-2.44011	0.66301	-3.68	<0.001
	R_colorchange - CS_colorchange == 0	20.751	2.41648	8.587	<0.001
	R_inflorescences - CS_colorchange == 0	-2.52174	0.6593	-3.825	<0.001
	R_colorchange - CS_inflorescences == 0	23.1911	2.37639	9.759	<0.001
	R_inflorescences - CS_inflorescences == 0	-0.08163	0.49248	-0.166	0.998
	R_inflorescences - R_colorchange == 0	-23.2727	2.37536	-9.798	<0.001
Que-3-O-glucuronide	a_CS_inflorescences - a_CS_colorchange == 0	-2.65962	0.18084	-14.707	<0.01
	a_R_colorchange - a_CS_colorchange == 0	2.06093	0.362902	5.679	<0.01
	a_R_inflorescences - a_CS_colorchange == 0	-2.67677	0.180796	-14.805	<0.01
	e_CS_colorchange - a_CS_colorchange == 0	-0.434028	0.236398	-1.836	0.497
	e_CS_inflorescences - a_CS_colorchange == 0	-2.65588	0.180851	-14.685	<0.01
	e_R_colorchange - a_CS_colorchange == 0	2.77778	0.404006	6.876	<0.01
	e_R_inflorescences - a_CS_colorchange == 0	-2.67021	0.180812	-14.768	<0.01
	a_R_colorchange - a_CS_inflorescences == 0	4.72055	0.314821	14.994	<0.01
	a_R_inflorescences - a_CS_inflorescences == 0	-0.017147	0.010111	-1.696	0.598
	e_CS_colorchange - a_CS_inflorescences == 0	2.22559	0.15264	14.581	<0.01
	e_CS_inflorescences - a_CS_inflorescences == 0	0.003745	0.011042	0.339	1
	e_R_colorchange - a_CS_inflorescences == 0	5.4374	0.361436	15.044	<0.01
	e_R_inflorescences - a_CS_inflorescences == 0	-0.010591	0.010393	-1.019	0.955
	a_R_inflorescences - a_R_colorchange == 0	-4.7377	0.314796	-15.05	<0.01
	e_CS_colorchange - a_R_colorchange == 0	-2.49496	0.349705	-7.134	<0.01
	e_CS_inflorescences - a_R_colorchange == 0	-4.71681	0.314827	-14.982	<0.01
	e_R_colorchange - a_R_colorchange == 0	0.716846	0.479197	1.496	0.738
	e_R_inflorescences - a_R_colorchange == 0	-4.73114	0.314805	-15.029	<0.01
	e_CS_colorchange - a_R_inflorescences == 0	2.24274	0.152588	14.698	<0.01
	e_CS_inflorescences - a_R_inflorescences == 0	0.020892	0.010297	2.029	0.365
	e_R_colorchange - a_R_inflorescences == 0	5.45455	0.361414	15.092	<0.01
	e_R_inflorescences - a_R_inflorescences == 0	0.006555	0.009598	0.683	0.996
	e_CS_inflorescences - e_CS_colorchange == 0	-2.22185	0.152652	-14.555	<0.01
	e_R_colorchange - e_CS_colorchange == 0	3.21181	0.392194	8.189	<0.01
	e_R_inflorescences - e_CS_colorchange == 0	-2.23618	0.152607	-14.653	<0.01
	e_R_colorchange - e_CS_inflorescences == 0	5.43365	0.361441	15.033	<0.01
	e_R_inflorescences - e_CS_inflorescences == 0	-0.014336	0.010574	-1.356	0.823
	e_R_inflorescences - e_R_colorchange == 0	-5.44799	0.361422	-15.074	<0.01
N,N´,N´´-Di-p-coumaroyl-feruloylspermidine	CS_inflorescences - CS_colorchange == 0	-100000000	10000000	-10	<2e-16
	R_colorchange - CS_colorchange == 0	1.99e-10	14140000	0	1
	R_inflorescences - CS_colorchange == 0	0.01146	14140000	0	1
	R_colorchange - CS_inflorescences == 0	100000000	10000000	10	<2e-16
	R_inflorescences - CS_inflorescences == 0	100000000	10000000	10	<2e-16
	R_inflorescences - R_colorchange == 0	0.01146	14140000	0	1
